# Supplementary material for: Microbial Metabolites of 3-n-butylphthalide as Monoamine Oxidase A Inhibitors
Source: Int J Mol Sci. 2023 Jun 25;24(13):10605. doi: 10.3390/ijms241310605 (PMC10342118; doi:10.3390/ijms241310605)
Supplement: Supplementary file 1 [file ijms-24-10605-s001.zip]

Archive with 1 entries (1 files):
- ijms-2441838-supplementary.docx
